# Supplementary material for: Linking Soil Microbial Functional Profiles to Fungal Disease Resistance in Winter Barley Under Different Fertilisation Regimes
Source: Plants (Basel). 2025 Oct 18;14(20):3199. doi: 10.3390/plants14203199 (PMC12567115; doi:10.3390/plants14203199)
Supplement: Supplementary file 1 [file plants-14-03199-s001.zip]

Archive with 1 entries (1 files):
- plants-3884874-supplementary.pdf
